# Supplementary material for: Design of a multi-epitope protein as a subunit vaccine against lumpy skin disease using an immunoinformatics approach
Source: Sci Rep. 2022 Nov 12;12:19411. doi: 10.1038/s41598-022-23272-z (PMC9653426; doi:10.1038/s41598-022-23272-z)
Supplement: Supplementary file 3 — Supplementary Information 3. [file 41598_2022_23272_MOESM3_ESM.xlsx]

## Sheet: S1 SURFACE PROTEIN
Supplementary Sheet S1: The surface/structural protein of LSDV
S.No.	Gene ID*	Amino Acid	Molecular weight (kDa)	Predicted structure and/or function
1	LSDV025	447	53.324	Ser/Thr protein kinase; virus assembly
2	LSDV027	638	74.86	EEV maturation, TM
3	LSDV028	370	41.23	Palmitylated EEV envelope protein
4	LSDV031	104	11.63	DNA-binding virion core phosphoprotein
5	LSDV040	95	11.28	Potential redox protein, virus
6	LSDV041	130	15.09	Virion core protein
7	LSDV043	314	36.53	DNA-binding virion core protein,
8	LSDV046	78	8.7	IMV membrane protein, SP, TM
9	LSDV048	433	50.78	Virion core protein
10	LSDV050	596	69.22	Metalloprotease, virion morphogenesis
11	LSDV053	126	14.4	Glutaredoxin 2, virion morphogenesis, SP
12	LSDV057	373	42.05	Virion core protein, TM
13	LSDV061	92	10.88	Unknown
14	LSDV063	253	29.03	DNA-binding virion core protein VP8
15	LSDV072	171	19.95	Protein-tyrosine phosphatase, virus assembly
16	LSDV074	322	37.55	IMV envelope protein p35, TM
17	LSDV080	155	18.13	Virion protein
18	LSDV081	245	29.59	Virion protein
19	LSDV090	549	62.19	Rifampin resistance protein, IMV assembly
20	LSDV094	661	75.59	Virion core protein P4b, TM
21	LSDV095	161	18.54	Virion core protein, virion morphogenesis
22	LSDV100	78	8.7	IMV membrane protein, SP, TM
23	LSDV101	904	98.32	Virion core protein P4a
24	LSDV103	190	20.93	Virion core protein
25	LSDV105	95	10.25	IMV membrane protein, SP, TM
26	LSDV109	196	22.19	Phosphorylated IMV membrane protein, TM
27	LSDV117	148	17.39	Fusion protein, virus assembly
28	LSDV121	254	29.09	DNA packaging, virus assembly
29	LSDV122	196	22.59	EEV glycoprotein, TM
30	LSDV123	171	19.51	EEV protein, SP, TM
31	LSDV126	181	20.81	EEV glycoprotein, TM
32	LSDV141	225	25.26	EEV host range protein, SP, TM
	*Reference: Tulman, E.R., et al., Genome of lumpy skin disease virus. J Virol, 2001. 75(15): p. 7122-30

## Sheet: S2 HLA restrictor
Supplementary Sheet S2: Bovine MHC-I restriction element identified using HLArestrictor 1.1
LSDV 031					LSDV 090					LSDV 109
S.No	Peptide	HLA	1-log50k (aff)		S.No	Peptide	HLA	1-log50k (aff)		S.No	Peptide	HLA	1-log50k (aff)
1	SQYYANTPF	BoLA-N:00901	0.758		1	KESATIYVY	BoLA-N:00902	0.744		1	YKISKHHSL	BoLA-N:01301	0.828
	SQYYANTPF	BoLA-N:00902	0.877			KESATIYVY	BoLA-N:04201	0.654			YKISKHHSL	BoLA-N:04101	0.68
	SQYYANTPF	BoLA-N:01301	0.891		2	FGYVTYVGY	BoLA-N:05101	0.659		2	KISKHHSLK	BoLA-N:01201	0.655
	SQYYANTPF	BoLA-N:01302	0.903		3	FIYVTELSF	BoLA-N:00902	0.736		3	LMRSDIRAL	BoLA-N:01301	0.899
	SQYYANTPF	BoLA-N:01402	0.815			FIYVTELSF	BoLA-N:02301	0.704			LMRSDIRAL	BoLA-N:01302	0.894
	SQYYANTPF	BoLA-N:01701	0.696		4	SEINSVTSF	BoLA-N:00902	0.726			LMRSDIRAL	BoLA-N:04101	0.69
	SQYYANTPF	BoLA-N:02101	0.71			SEINSVTSF	BoLA-N:01402	0.784		4	IMIAVASAL	BoLA-N:00301	0.674
	SQYYANTPF	BoLA-N:02301	0.844		5	SERDFICVF	BoLA-N:01402	0.705			IMIAVASAL	BoLA-N:01301	0.907
	SQYYANTPF	BoLA-N:02801	0.73		6	YYHSNILVF	BoLA-N:01701	0.696			IMIAVASAL	BoLA-N:01302	0.899
	SQYYANTPF	BoLA-N:04101	0.733			YYHSNILVF	BoLA-N:02401	0.653			IMIAVASAL	BoLA-N:02101	0.708
	SQYYANTPF	BoLA-N:04901	0.699			YYHSNILVF	BoLA-N:04601	0.69			IMIAVASAL	BoLA-N:02801	0.653
	SQYYANTPF	BoLA-N:05101	0.664			YYHSNILVF	BoLA-N:05101	0.714			IMIAVASAL	BoLA-N:04101	0.746
2	QYYANTPFY	BoLA-N:02401	0.682		7	SFSVYVKPY	BoLA-N:05101	0.64			IMIAVASAL	BoLA-N:04901	0.708
	QYYANTPFY	BoLA-N:04601	0.757							5	FRHISSTAY	BoLA-N:00902	0.729
	QYYANTPFY	BoLA-N:05101	0.761							6	SYYNMFSDF	BoLA-N:02401	0.707
3	YYANTPFYI	BoLA-N:00301	0.669								SYYNMFSDF	BoLA-N:02402	0.647
	YYANTPFYI	BoLA-N:01101	0.698								SYYNMFSDF	BoLA-N:04601	0.696
4	LQAKNRSVM	BoLA-N:01301	0.829								SYYNMFSDF	BoLA-N:05101	0.686
	LQAKNRSVM	BoLA-N:01302	0.845

## Sheet: S3 MHC-I TM
Supplementary Sheet S3: Predicated transmembrane region of bovine MHCI using TMHMM server.
S. No	Gene ID	Extracellular	Transmembrane	Cytosolic
1	BoLA_3*05101	1-303	304-326	327-360
2	BoLA_1*00902	1-302	303-325	326-358
3	BoLA_6*01301	1-302	303-325	326-358
4	BoLA_5*00301	1-295	296-318	319-352
5	BoLA_6*01402	1-302	303-325	326-358
6	BoLA_2*01201	1-302	303-325	326-358

## Sheet: S4 Toxinpred
Supplementary Sheet S4: Prediction of non-toxic peptide using Toxin-Pred.
Peptide ID	Peptide Sequence	SVM Score	Prediction	Hydrophobicity	Hydropathicity	Hydrophilicity	Charge	Mol wt
1	SQYYANTPF	-1	Non-Toxin	-0.1	-0.9	-0.81	0	1090.27
2	QYYANTPFY	-1.08	Non-Toxin	-0.07	-0.96	-1.1	0	1166.37
3	YYANTPFYI	-1.03	Non-Toxin	0.08	-0.07	-1.32	0	1151.4
4	LQAKNRSVM	-0.19	Non-Toxin	-0.32	-0.5	0.18	2	1046.38
5	KESATIYVY	-1.42	Non-Toxin	-0.07	-0.11	-0.28	0	1073.33
6	FGYVTYVGY	-0.98	Non-Toxin	0.21	0.64	-1.42	0	1068.32
7	FIYVTELSF	-1.71	Non-Toxin	0.22	1.31	-1.06	-1	1118.42
8	SEINSVTSF	-0.91	Non-Toxin	-0.04	0.16	-0.23	-1	983.16
9	SERDFICVF	-1.07	Non-Toxin	-0.09	0.5	0	-1	1115.38
10	YYHSNILVF	-1.02	Non-Toxin	0.13	0.58	-1.36	0.5	1155.45
11	SFSVYVKPY	-1.05	Non-Toxin	0	0.17	-0.72	1	1089.37
12	YKISKHHSL	-0.84	Non-Toxin	-0.25	-0.98	-0.03	3	1112.43
13	KISKHHSLK	-0.97	Non-Toxin	-0.37	-1.27	0.56	4	1077.43
14	LMRSDIRAL	-0.98	Non-Toxin	-0.24	0.28	0.23	1	1074.43
15	IMIAVASAL	-0.89	Non-Toxin	0.36	2.61	-1.04	0	888.26
16	FRHISSTAY	-1.15	Non-Toxin	-0.14	-0.24	-0.49	1.5	1081.31
17	SYYNMFSDF	-1.01	Non-Toxin	-0.04	-0.41	-0.79	-1	1173.37

## Sheet: S5 New T cell epitope
Supplementary Sheet S5: Prediction of new CTL epitope in multi-epitope vaccine candidate.
S. No	New CTL epitope	Query coverage	E- value	Identity
1	AAYFGYVTY	0.66	2.7	1
2	AAYVIFSSF	0.77	1.9	0.8571
3	ATIYVYAAY	1	11	0.6667
4	AYFIYVTEL	0.77	1.3	0.8571
5	GKLEVQAAY	0.77	3.8	0.8571
6	IIMSILAAY	0.77	3.9	0.8571
7	MFSDFAAYY	0.88	3.8	0.75
8	NMFSDFAAY	0.88	3.3	0.75
9	RSSNVCAAY	1	0.47	0.7778
10	STFEIRAAY	0.66	5.5	1
11	TIYVYAAYF	0.77	11	0.7143
12	VMAAYYITL	0.88	7.8	0.75
13	YVYAAYFIY	0.77	5.4	0.875

## Sheet: S6 Vaccine candidate FoldX serv
Supplementary Sheet S6: Prediction of Unfoldability index using FoldX server
	Multiepitope protein with AAY linker	Multiepitope protein without AAY linker
Unfoldability index	0.141	0.091
Number of disorder region	5	3
Longest disorder region	51	54
Number of disordered residues	127	137
